# Supplementary material for: A Novel Cysteine Protease from Phytolacca americana Cleaves Pokeweed Antiviral Protein Generating Bioactive Fragments
Source: Plants (Basel). 2025 Aug 7;14(15):2441. doi: 10.3390/plants14152441 (PMC12349160; doi:10.3390/plants14152441)
Supplement: Supplementary file 1 [file plants-14-02441-s001.zip]

Archive with 1 entries (1 files):
- plants-3708013-supplementary.pdf
